# Supplementary material for: CuI-Catalyzed Coupling Reactions of 4-Iodopyrazoles and Alcohols: Application toward Withasomnine and Homologs
Source: Molecules. 2021 Jun 2;26(11):3370. doi: 10.3390/molecules26113370 (PMC8199780; doi:10.3390/molecules26113370)
Supplement: Supplementary file 1 [file molecules-26-03370-s001.zip]

Archive with 1 entries (1 files):
- molecules-1235400-supplementary.pdf
